# Supplementary material for: Targeted Sequencing of Alzheimer Disease Genes in African Americans Implicates Novel Risk Variants
Source: Front Neurosci. 2018 Aug 27;12:592. doi: 10.3389/fnins.2018.00592 (PMC6119822; doi:10.3389/fnins.2018.00592)
Supplement: TABLE S1 — Targeted regions including provisional and confirmed loci associated with AD and related phenotypes. [file Table_1.XLSX]

## Sheet: GeneMasterScratch
Gene or Region	Chr.	Start bp (hg19)	Stop bp (hg19)	Reference for Gene or Gene Family
SORT1	1	109851187	109945563	Vardarajan et al. 2012
F5/SELP	1	169480191	169604377	Melville et al. 2012
APP	1	200937513	200997828	Jun et al. 2017
CR1	1	207664472	207816110	Lambert et al. 2013
SEMA4F	2	74876354	74911981	Jun et al. 2014
BIN1	2	127804598	127869903	Lambert et al. 2013
MIR2355	2	207973710	207979797	Jun et al. 2017
ERBB4	2	233920035	234117549	Jun et al. 2014
INPP5D	3	9907393	9926938	Lambert et al. 2013
CIDEC	3	10065243	10065431	Jun et al. 2017
CIDEC	3	10067722	10067822	Jun et al. 2017
SEMA3F	3	50187847	50227508	Jun et al. 2014
SLMAP	3	57738173	57916741	Mez et al. 2017
RAB7A	3	128439978	128534641	Vardarajan et al. 2012
EPHB3	3	184274586	184301196	Jun et al. 2014
SORCS2	4	7189373	7745564	Reitz et al. 2013b
EPHA5	4	66184280	66540653	Jun et al. 2014
UNC5C	4	96082655	96475361	Wetze-Smith et al. 2014
MEF2C	5	88013057	88204922	Lambert et al. 2013
SEMA6A	5	115778250	115915551	Chung et al. 2017
SNX2	5	122105690	122171234	Vardarajan et al. 2012
BZRAP1	5	139711427	139731188	Jun et al. 2017
HLA-A	6	29905246	29914661	Jun et al. 2017
HLA-C/HLA-B	6	31235525	31329989	Lambert et al. 2013
BTNL2	6	32361512	32379900	Lambert et al. 2013
HLA-DRA	6	32402618	32413826	Lambert et al. 2013
HLA-DRB5/HLA-DRB6/ HLA-DRB1	6	32484153	32562613	Lambert et al. 2013
HLA-DQA1	6	32600182	32615839	Lambert et al. 2013
HLA-DQB1	6	32626240	32639466	Lambert et al. 2013
CD2AP	6	47440524	47595996	Lambert et al. 2013
TPBG	6	83067922	83078133	Jun et al. 2017
EFNA4	1	155031212	155043029		Axon Signalling
SNX3	6	108531716	108587464	Vardarajan et al. 2012
NME8	7	37883198	37941002	Lambert et al. 2013
COBL	7	51083908	51085265	Mez et al. 2017
COBL	7	51092805	51093069	Mez et al. 2017
COBL	7	51094242	51094362	Mez et al. 2017
COBL	7	51095408	51097288	Mez et al. 2017
COBL	7	51098508	51103652	Mez et al. 2017
COBL	7	51110932	51111389	Mez et al. 2017
COBL	7	51138525	51141082	Mez et al. 2017
COBL	7	51150754	51150925	Mez et al. 2017
COBL	7	51152862	51153001	Mez et al. 2017
COBL	7	51203854	51204028	Mez et al. 2017
COBL	7	51240140	51240240	Mez et al. 2017
COBL	7	51251797	51251897	Mez et al. 2017
COBL	7	51258546	51258775	Mez et al. 2017
COBL	7	51261075	51261286	Mez et al. 2017
COBL	7	51287437	51287641	Mez et al. 2017
COBL	7	51384289	51384515	Mez et al. 2017
SEMA3C	7	80370853	80556675	Jun et al. 2014
SEMA3D	7	84623871	84821171	Jun et al. 2014
AKAP9	7	91565188	91740987	Logue et al. 2014a
PILRB/ZCWPW1 region	7	99928766	100039094	Logue et al. 2014b; Lambert et al. 2013
C7orf61/TSC22D4/ NYAP1	7	100053237	100093424	Logue et al. 2014b; Lambert et al. 2013
PLXNA4	7	131807090	132338447	Jun et al. 2014
EPHA1	7	143087204	143110985	Lambert et al. 2013
PTK2B	8	27163998	27317908	Lambert et al. 2013
CLU	8	27453433	27477328	Lambert et al. 2013
KIAA0196	8	126035502	126109061	Vardarajan et al. 2012
FKBP15	9	115926799	116042869	Vardarajan et al. 2012
ECHDC3	10	11501508	11658679	Jun et al. 2017
HBEGF	10	11779355	11807065	Jun et al. 2017
FAM21C	10	46217647	46289412	Vardarajan et al. 2012
C10orf107	10	63422718	63422923	Jun et al. 2017
C10orf107	10	63440900	63441070	Jun et al. 2017
C10orf107	10	63445798	63445943	Jun et al. 2017
C10orf107	10	63450293	63450393	Jun et al. 2017
C10orf107	10	63519816	63519939	Jun et al. 2017
C10orf107	10	63520620	63520761	Jun et al. 2017
C10orf107	10	63525696	63526091	Jun et al. 2017
VPS26A	10	70878907	70933616	Vardarajan et al. 2012
SEMA4G	10	102724279	102746373	Jun et al. 2014
SORCS3	10	106395858	107025993	Reitz et al. 2013b
SORCS1	10	108332420	108929466	Vardarajan et al. 2012
CELF1	11	47486488	47579792	Lambert et al. 2013
C1QTNF4	11	47610215	47620961	Lambert et al. 2013
PLAC1L	11	59802747	59816516	Lambert et al. 2013
MS4A3	11	59819100	59839588	Lambert et al. 2013
MS4A2	11	59851136	59866940	Lambert et al. 2013
MS4A6A	11	59938079	59957139	Lambert et al. 2013
MS4A4A	11	60043013	60077445	Lambert et al. 2013
MS4A6E	11	60097354	60109441	Lambert et al. 2013
EHD1	11	64619207	64652149	Vardarajan et al. 2012
PICALM	11	85667213	85785923	Lambert et al. 2013
SORL1	11	121317911	121505471	Rogaeva et al. 2007
VPS26B	11	134089560	134118686	Vardarajan et al. 2012
M6PR	12	9091956	9107357	Vardarajan et al. 2012
SLC38A4	12	47157543	47224780	Chung et al. 2017
PLXNC1	12	94537498	94702451	Jun et al. 2014
KIAA1033	12	105496491	105563906	Vardarajan et al. 2012
VPS29	12	110928329	110944930	Vardarajan et al. 2012
SLC10A2	13	103696347	103698610	Mez et al. 2017
SLC10A2	13	103701638	103701796	Mez et al. 2017
SLC10A2	13	103703606	103703782	Mez et al. 2017
SLC10A2	13	103704964	103705064	Mez et al. 2017
SLC10A2	13	103710613	103710732	Mez et al. 2017
SLC10A2	13	103718222	103719196	Mez et al. 2017
SNX6	14	35029617	35104366	Vardarajan et al. 2012
FERMT2	14	53322988	53422815	Lambert et al. 2013
RIN3	14	92975124	93156334	Lambert et al. 2013
SNX1	15	64383082	64437433	Vardarajan et al. 2012
SEMA4B	15	90723151	90773892	Jun et al. 2014
VPS35	16	46692588	46728144	Vardarajan et al. 2012
SLC2A4	17	7180053	7192367	Lambert et al. 2013
PLEKHM1	17	43512265	43573146	Jun et al. 2016
LOC644172	17	43676490	43684748	Jun et al. 2016
MAPT/MAPT-AS1	17	43919721	44307740	Jun et al. 2016
LRRC37A	17	44367496	44416160	Jun et al. 2016
LRRC37A2	17	44585075	44634014	Jun et al. 2016
LRRC37A2 isoform	17	45091998	45106726	Jun et al. 2016
KIF21B	17	56377587	56411152	Jun et al. 2017
NACA2	17	59666793	59673563	Chung et al. 2017
ACE	17	61549421	61600203	Farrer et al. 2000; Meng et al. 2006
DSG2	18	29073026	29129814	Lambert et al. 2013
ABCA7	19	1035101	1066570	Lambert et al. 2013
NFIC	19	3354560	3470215	Jun et al. 2017
APOE	19	45404038	45413650	Saunders et al. 1993; Corder et al. 1994
CD33	19	51723334	51748115	Lambert et al. 2013
SNX5	20	17921243	17954490	Vardarajan et al. 2012
CASS4	20	54982167	55035396	Lambert et al. 2013
USP6NL	21	27251860	27548446	Jun et al. 2017
